# Supplementary material for: Case Report: Tumor regression and neurological recovery in paraplegia from POLD1-mutated hepatocellular carcinoma treated with targeted immunotherapy and electroacupuncture
Source: Front Immunol. 2026 Jun 1;17:1776269. doi: 10.3389/fimmu.2026.1776269 (PMC13265552; doi:10.3389/fimmu.2026.1776269)
Supplement: Supplementary Data Sheet S2 — Raw data supporting the clinical assessments and biomarker analysis. [file DataSheet2.xlsx]

## Sheet: Sheet1
	CD4	CD8	CD3	CD4/CD8	IL-1β	IL-2	IL-4	IL-5	IL-6	IL-8	IL-10	IL-12P70	IL-17	TNF-ɑ	IFN-ɤ	IFN-ɑ	AFP	CEA	CA199
2020-12-01																	8406
2021-06-25	428	292	756	1.47	2.31	2.98	2.36	4.6	56.05	6.79	2.72	1.76	2.07	3.81	0.49	4.15	60500	4.76
2021-07-21	500	648	1216	0.77	31.72	6.74	3.81	11.48	39.51	91.64	4.28	5.66	13.12	9.54	16.32	10.18	9201	5.76
2021-08-11	736	680	1488	1.08	0.01	1.69	2.36	1.9	6.85	0.01	1.54	1.14	5.17	4.24	6.04	2.14	728	3.94
2021-09-01	612	576	1260	1.06	0.01	0.86	1.92	2.64	6.96	0.01	1.32	1.56	3.37	2.4	5.56	1.6	88.7	5.31
2021-09-22	668	884	1676	0.76	0.01	1.22	0.89	3.15	4.01	0.01	0.83	0.65	1.96	0.65	1.33	1.61	14.8	4.78
2021-10-14	528	352	952	1.5	0.01	1.04	0.9	2.48	29.4	0.01	0.72	0.44	1.97	0.63	1.58	1.2	4.8	2.74
2021-11-02	804	596	1512	1.35	0.01	0.66	0.03	3.35	2.08	0.01	0.33	0.01	0.05	0.01	0.68	0.95
2021-11-25	616	436	1116	1.41	0.01	0.73	0.26	4.75	6.24	0.01	0.53	0.04	0.49	0.01	0.82	0.77	2.3	2.02
2021-12-16	508	688	1256	0.74	0.01	0.99	0.32	4.3	2.61	0.01	0.66	0.01	0.66	0.03	0.66	1.09	2.2	2.34
2022-01-06	372	452	864	0.82	0.01	0.51	0.2	1.12	1.37	0.01	0.25	0.01	0.18	0.01	0.49	0.68	2.5	2.25
2022-01-27	556	432	1056	1.29	0.01	2.22	1.43	7.26	5.04	15.21	1.32	1.19	0.01	0.92	3.5	1.69	2.2	1.8
2022-02-17	612	492	1192	1.24	1.3	3.06	1.46	9.9	6.01	25.54	1.48	1.23	0.01	0.96	7.09	2.18	2.1	1.97
2022-03-11	632	700	1440	0.9	0.01	0.01	0.68	1.57	0.88	0.01	0.35	0.69	0.01	0.01	0.01	0.5	2.2	2.17
2022-04-01	648	508	1212	1.28	0.01	0.76	1.14	12.64	3.94	0.01	0.67	1.61	8.23	2.41	1.93	0.92	1.8
2022-04-19	460	412	916	1.12	0.01	0.01	0.83	0.01	0.91	0.01	0.33	0.74	0.01	0.27	0.01	0.45	2.6
2022-05-13	488	592	1156	0.82	0.01	0.05	0.49	2.63	2.2	0.01	0.48	0.34	0.01	0.01	0.01	0.68	2.4	2.2
2022-06-02	588	536	1192	1.1	0.66	2.1	3.02	4.78	4.73	0.62	1.94	2.22	5.04	3.66	3.38	2.17	2.5	2.52
2022-06-22	492	528	1072	0.93	0.01	1.28	1.92	1.45	3.65	0.01	1.66	0.87	0.01	0.67	1.45	1.74	2.3	2.39
2022-07-14	652	540	1264	1.21	2.44	2.52	2.53	4.01	6.71	1.33	2.65	2.26	2.58	2.38	2.19	2.57	2	2.17
2022-08-03	488	496	1044	0.98	1.47	2.14	2.29	2.73	2.28	0.59	2.29	2.04	0.92	1.82	1.84	2.19	2.8		<2
2022-08-26	528	436	1040	1.21	3.96	2.67	2.21	9.95	6.38	1.87	2	2.17	2.62	1.16	2.42	1.19	2.3	2.65
2022-09-16	364	444	848	0.82	0.01	2.67	2.75	6.35	11.3	0.01	2.13	2.05	2.5	1.32	0.7	1.92	2.2	2.49	<2
2022-10-05	728	384	1180	1.9	3.1	3.5	3.21	4.95	15.24	1.78	2.6	2.49	3.79	3.63	5.03	3.04	2.4	2.35
2022-10-28	300	240	584	1.25	5.96	2.2	2.71	8.01	11.45	1.06	2.5	2.7	3.45	1.67	3.58	3.13	2.3	2.14	<2
2022-11-18	484	348	892	1.39	2.73	3.2	3.08	3.8	7.47	1.27	2.55	2.48	3.63	2.32	3.65	6.65	1.68	1.5	<2
2022-12-08	244	272	540	0.9	15.58	1.29	3.32	6.76	10.41	48.9	2.52	2.3	43.24	6.15	8.64	1.43	2.06	1.91	<2
2023-01-13	416	460	948	0.9	0.01	0.33	0.26	1.78	2.73	0.01	0.28	0.55	0.01	0.04	0.16	0.4	1.48		<2
2023-02-03	396	380	840	1.04	0.37	0.55	0.97	1.7	2.54	0.01	0.53	0.87	4.69	0.82	0.75	0.81	1.32	1.73	<2
2023-02-22	952	368	1412	2.59	0.91	0.73	0.79	1.04	2.01	0.01	0.53	0.77	4.77	0.62	0.55	0.73	1.45	1.66	<2
2023-03-17	243	368	576	0.66	0.7	0.59	0.74	8.3	1.66	0.33	0.47	0.7	1.57	0.48	0.73	0.85	1.36	1.85	<2
2023-04-07	264	304	608	0.87	0.01	1.05	0.32	3.09	3.54	0.01	1.56	0.76	0.01	0.01	3.03	1.08	1.01	1.87	<2
2023-04-26	280	260	572	1.08	4.44	1.13	0.29	1.98	12.38	11.09	1.35	0.88	0.01	0.01	3.91	1.33	0.92	2.11	<2
2023-05-19	200	180	364	1.11	3.17	2.89	2.96	3.77	4.85	10.76	2.62	2.44	8.29	2.62	4.62	2.97	1.28	1.95	<2
2023-06-09	364	544	972	0.67	0.68	2.52	2.56	3.36	2.52	6	2.22	2.41	1.8	2.32	3.68	2.62	1.33	2	<2
2023-06-30	496	416	976	1.19	0.01	1.74	1.51	1.66	5.94	6.64	0.56	0.55	5.13	1.02	0.01	3.95	1.35	1.91	<2
2023-07-24	296	256	596	1.16	0.01	1.78	2.23	1.36	4.44	14.03	0.53	0.57	9.89	1.42	0.01	5	1.57	2.27	<2
2023-08-19	368	224	640	1.64	73.37	17.78	6.67	19.63	27.3	79.89	3.64	3.37	27.97	27.56	47.1	22.67	1.39	2.87	<2
2023-09-07	324	392	768	0.83	6.2	2.12	1.62	29.24	7.73	13.07	1.18	0.99	7.66	3.62	6.3	2.56	1.3	2.24	<2
2023-11-03					8.05	2.44	2.64	8.39	18.51	15.09	1.48	0.87	6.75	1.71	5	3.92	1.28	1.88	<2
2023-12-07					0.01	1.25	1.12	4.79	8.07	2.25	0.97	0.76	2.55	0.84	4.92	0.77	1.41	2.17	<2
2024-01-12					1.57	1.61	1.97	4	7.4	0.01	2.01	2.53	1.02	0.09	0.01	2.57	1.16	2.61	<2
2024-03-01					5.44	3.87	2.36	3.46	8.09	16.24	2.71	4.45	18.69	3.2	3.43	4.16	1.39	2.64	<2
2024-04-10					1.24	2.04	1.03	1.03	6.25	7.91	2.25		2.6	1.53	0.31		1.06	2.5	＜2
2024-05-15					1.13	2.19	0.99	1.1	12.8	10.58	2.03		2.76	1.64	0.36		1.32	2.36
2024-06-18					1.55	7.04	0.78	2.63	5.76	5.58	2.5		1.37	1.6	0.41		1.13	2.93
2024-07-24					4.51	3.94	1.1	1.48	4.69	7.45	2.61		0.71	1.72	0.45		1.2	2.36	<2
2024-08-28					0.85	8.34	0.75	1.68	4.91	7.09	3.36		0.76	1.29	0.45		1.33	3.12
2024-09-30					0.92	7.86	0.47	2.4	5.71	17.47	2.52		0.85	1.34	0.3		1.4	3.51	<2
2024/10/30					0.97	11.86	1.51	1.72	6.96	6.52	3.39		1.59	1.35	1.14		1.28	3.47
2024/11/28					1.96	1.3	0.75	1.46	5.51	4.31	3.37		1.84	1.57	0.54		1.46	3.16
2024-12-24																	0.91	2.66
2025-01-22					1.17	1.01	0.54	0.89	3.65	7.97	2.12			2.53	2.8		1.59	3.46
2025-02-13					0.75	3.35	0.64	1.35	13.92	10.61	4.61			1.97	0.77		1.26	3.29
